# Supplementary material for: Comparing the yield of oropharyngeal swabs and sputum for detection of 11 common pathogens in hospitalized children with lower respiratory tract infection
Source: Virol J. 2019 Jun 24;16:84. doi: 10.1186/s12985-019-1177-x (PMC6591818; doi:10.1186/s12985-019-1177-x)
Supplement: Supplementary file 1 — List of target pathogens. (XLSX 13 kb) [file 12985_2019_1177_MOESM1_ESM.xlsx]

## Sheet: Sheet3
Target Pathogen	Target gene	Sequence (5'--3')	Amplicon size (bp)
Influenza A	matrix protein 2 (M2) and matrix protein 1 (M1) genes	TCATGGAATGGCTAAAGA	105bp
		TACGCTGCAGTCCTCGCT
Influenza B	matrix protein 2 (M2) and matrix protein 1 (M1) genes	TGGAGTGAGACGAGAAATGCAGAT	210bp
		GAATTTCCCATGGAGCTCTGCTTTA
HRV	5'UTR	TGTGCTTGGTTGTGATTCCTCC	129bp
		GGACACCCAAAGTAGTCGGTC
HMPV	fusion protein gene	TGGTATTGTAAAAATGCAGGATCCACT	199bp
		GTGCAACCATGCTGATAGGGTG
HADV	hexon protein gene	GTGGACCCCATGGATGAGC	115bp
		AGGGCGTGCGCAGGTAG
HBoV	non-structural protein 1 gene	GCAGCTCTTCTACAGTGGTGT	122bp
		GAATGAGTAGGACAAAGGACCCCAA
HCoV-OC43、HKU1	RNA-dependent RNA polymerase gene	GTGATGCAACTACTGCTTTTGCTA	261bp
		AATCAGAGTTATAACASACAACMCCATCA
HCoV-229E、NL63	RNA-dependent RNA polymerase gene	TGACCGAGGTTGTTTATTCAAATGGTG	261bp
		GCAAATAACCATAAAAGTCATCCACA
RSV-A	fusion protein gene	AGCCATTGTGTCATGCTATGG	277bp
		TAGGCTCTGGTTAATCTTCTCATTGA
RSV-B	fusion protein gene	AGGAGCTATAGTGTCATGCTATGGT	277bp
		ACTTTGATTAATTTTTTCATTGACTTGAG
PIV1	hemagglutinin-neuraminidase gene	TGACAGTATCCTCCGTGAACGAGA	177bp
		TGCATGACTTCTCTATTAATTGTGTGA
PIV2	large protein gene	GATCATCCTCTCCTCAGCCGAA	177bp
		CCATAATTATTTGCCCTTAGTCTTTCAA
PIV3	hemagglutinin-neuraminidase gene	GATCAGACTATGCATCATCAGGCATAG	177bp
		CCCAAGAAATATTATTTTGCCTTTGTAG
PIV4	large protein gene	GGTCCAGGGAGATAATCAAACAATTG	177bp
		TCGGATGATAATATAGTTTCTTGTTCTTTCA
Cp	16S ribosomal RNA gene	TACCCGTTGGATTTGAGCGT	189bp
		TCTAGAAAAATAGTTTTAGATGCCGATTC
Mp	p1 gene for P1 adhesin protein	GCGACGGGACTCACCGTAG	217bp
		CGCTGTTGTCGCGCACTAA
